# Supplementary material for: Genome-Wide Analysis Reveals the Role of Mediator Complex in the Soybean—Phytophthora sojae Interaction
Source: Int J Mol Sci. 2019 Sep 15;20(18):4570. doi: 10.3390/ijms20184570 (PMC6770253; doi:10.3390/ijms20184570)
Supplement: Supplementary file 1 [file ijms-20-04570-s001.zip]

Archive with 7 entries (6 files):
- Supplementary Materials/
- Supplementary Materials/Data sheet S1.docx
- Supplementary Materials/Data sheet S2.docx
- Supplementary Materials/Table S1.xlsx
- Supplementary Materials/Table S2.xlsx
- Supplementary Materials/Table S3.xlsx
- Supplementary Materials/Table S4.xlsx
