# Supplementary material for: Genome-Wide Analysis Reveals the Role of Mediator Complex in the Soybean—Phytophthora sojae Interaction
Source: Int J Mol Sci. 2019 Sep 15;20(18):4570. doi: 10.3390/ijms20184570 (PMC6770253; doi:10.3390/ijms20184570)
Supplement: Supplementary file 1 [file ijms-20-04570-s001.zip › Supplementary Materials/Table S1.xlsx]

## Sheet: Sheet1
Table S1. The nomenclature and physical locations of 95 soybean mediator subunits.
Gene name	Locus name	Gene Start (bp)	Gene End (bp)
GmMED2-1	Glyma.04g123300.1	15938623	15942113
GmMED2-2	Glyma.09g214900.1	43807372	43808823
GmMED3-1	Glyma.03g201900.1	41009499	41012934
GmMED3-2	Glyma.19g026300.1	3283106	3291437
GmMED4-1	Glyma.06g188800.1	16467825	16470735
GmMED4-2	Glyma.08g287300.1	39785706	39790473
GmMED4-3	Glyma.13g067700.1	16754039	16759275
GmMED5-1	Glyma.03g151100.1	36597520	36608439
GmMED5-2	Glyma.05g001600.1	112769	122103
GmMED5-3	Glyma.13g209800.1	32369345	32378787
GmMED5-4	Glyma.15g102800.1	8035793	8045356
GmMED5-5	Glyma.18g218900.1	50562920	50573454
GmMED5-6	Glyma.19g001500.1	103399	113803
GmMED6-1	Glyma.08g199200.1	16085918	16090408
GmMED7-1	Glyma.07g029300.1	2350425	2353398
GmMED7-2	Glyma.08g213500.1	17232180	17234644
GmMED8-1	Glyma.13g372700.1	45781986	45786205
GmMED9-1	Glyma.07g009300.1	702998	706319
GmMED9-2	Glyma.08g192500.1	15486015	15488099
GmMED10-1	Glyma.08g296500.1	41241857	41246757
GmMED10-2	Glyma.18g125700.1	16454203	16459099
GmMED11-1	Glyma.03g168300.1	38271420	38274877
GmMED11-2	Glyma.19g169600.1	43030982	43034448
GmMED12-1	Glyma.03g009200.1	903808	920570
GmMED12-2	Glyma.07g070700.1	6415523	6438393
GmMED12-3	Glyma.09g259400.1	47802850	47817082
GmMED12-4	Glyma.18g232900.1	52129045	52145601
GmMED13-1	Glyma.18g000100.1	2448	40092
GmMED13-2	Glyma.11G256800.1	34643142	34698812
GmMED14-1	Glyma.03g247300.1	44401854	44411153
GmMED14-2	Glyma.19g245100.1	49209655	49218579
GmMED14-3	Glyma.01G083100.1	24170278	24172336
GmMED15-1	Glyma.08g214900.1	17395957	17409920
GmMED15-2	Glyma.13g367700.1	45321490	45332706
GmMED15-3	Glyma.15g005500.1	479322	491224
GmMED16-1	Glyma.13g181200.1	29437662	29457349
GmMED16-2	Glyma.13g241100.1	35098937	35112900
GmMED16-3	Glyma.15g072300.1	5527716	5540197
GmMED17-1	Glyma.05g009700.1	839823	846541
GmMED17-2	Glyma.14g007400.1	589515	592750
GmMED17-3	Glyma.17g117600.1	9261180	9266535
GmMED18-1	Glyma.09g054300.1	4799460	4803624
GmMED18-2	Glyma.15g160500.1	13604657	13608119
GmMED18-3	Glyma.18g135700.1	19778039	19780021
GmMED19-1	Glyma.04g001800.1	145571	155694
GmMED19-2	Glyma.06g001300.1	127818	136968
GmMED19-3	Glyma.07g058600.1	5240996	5247125
GmMED19-4	Glyma.16g027500.1	2689275	2695038
GmMED20-1	Glyma.13g109300.1	22316829	22320089
GmMED20-2	Glyma.17g050300.1	3825150	3827943
GmMED21-1	Glyma.10g264300.1	48858818	48862498
GmMED22-1	Glyma.08g160100.1	12406205	12409119
GmMED22-2	Glyma.15g204300.1	26953824	26957140
GmMED23-1	Glyma.09g123500.1	29906924	29928108
GmMED25-1	Glyma.02g098300.1	8974511	8999545
GmMED25-2	Glyma.01G086600.1	25671880	25706311
GmMED25-3	Glyma.02G098500.1	9038021	9060127
GmMED25-4	Glyma.20G031800.1	3983899	3991235
GmMED26-1	Glyma.04g216700.1	48786039	48789385
GmMED26-2	Glyma.05g187800.1	37398285	37401487
GmMED26-3	Glyma.06g149200.1	12198033	12201890
GmMED26-4	Glyma.08g146000.1	11103557	11106499
GmMED28-1	Glyma.05g185600.1	37251318	37254427
GmMED28-2	Glyma.08g143600.1	10959557	10962284
GmMED30-1	Glyma.04g196600.1	46843031	46847522
GmMED30-2	Glyma.06g169200.1	14128870	14132782
GmMED31-1	Glyma.10g242500.1	47093002	47095838
GmMED31-2	Glyma.20g151600.1	39049005	39052165
GmMED34-1	Glyma.09g215200.1	43872310	43882448
GmMED35-1	Glyma.11g102600.1	7788635	7800778
GmMED35-3	Glyma.12g028100.1	2085462	2099728
GmMED35-4	Glyma.17g233000.1	38828231	38844174
GmMED35-5	Glyma.20g135800.1	37526406	37553749
GmMED36-1	Glyma.04g200700.1	47349720	47352523
GmMED36-2	Glyma.06g164800.1	13640925	13644165
GmMED36-3	Glyma.18g020000.1	1474107	1477142
GmMED37-1	Glyma.02g093200.1	8275341	8277604
GmMED37-10	Glyma.18g289100.1	56874667	56877565
GmMED37-11	Glyma.18g289600.1	56905117	56908394
GmMED37-12	Glyma.19g172200.1	43318945	43321873
GmMED37-2	Glyma.03g171100.1	38570656	38573726
GmMED37-3	Glyma.05g219600.1	39907980	39911966
GmMED37-4	Glyma.05g219400.1	39891624	39895750
GmMED37-5	Glyma.07g170800.1	29469111	29471646
GmMED37-6	Glyma.08g025700.1	2033529	2037382
GmMED37-7	Glyma.08g025900.1	2047124	2051007
GmMED37-8	Glyma.11g140500.1	10727496	10730447
GmMED37-9	Glyma.12g064000.1	4707197	4709987
GmCdk8-1	Glyma.04g207900.1	48041302	48049634
GmCdk8-2	Glyma.05g145800.1	33952829	33960505
GmCdk8-3	Glyma.05g195300.1	37955814	37967526
GmCdk8-4	Glyma.08g002900.1	211294	221624
GmCdk8-5	Glyma.08g102600.1	7873501	7880615
GmCycC-1	Glyma.08g347600.1	46191493	46200666
GmCycC-2	Glyma.18g159000.1	35959904	35971623
