# Supplementary material for: Genome-Wide Analysis Reveals the Role of Mediator Complex in the Soybean—Phytophthora sojae Interaction
Source: Int J Mol Sci. 2019 Sep 15;20(18):4570. doi: 10.3390/ijms20184570 (PMC6770253; doi:10.3390/ijms20184570)
Supplement: Supplementary file 1 [file ijms-20-04570-s001.zip › Supplementary Materials/Table S2.xlsx]

## Sheet: Sheet1
Table S2. Details of the 95 mediator subunits in soybean.
	Proteins	Length (aa)	MWa (KDa)	Number of	pIb	Predicted
				Transmembrane helices		Subcellular Locationc
1	GmMED2-1	146	15.6706	0	4.78	chlo(0.77)
2	GmMED2-2	146	15.6995	0	4.78	chlo(0.62)
3	GmMED3-1	425	47.291	0	6.67	extr(0.34)
4	GmMED3-2	460	50.7691	0	6.7	nucl(0.46)
5	GmMED4-1	388	42.3038	0	4.64	chlo(0.62)
6	GmMED4-2	388	42.3028	0	4.73	chlo(0.79)
7	GmMED4-3	384	41.8614	0	4.72	chlo(0.77)
8	GmMED5-1	1209	132.48	2	6.85	plas(0.69)
9	GmMED5-2	1303	142.158	3	6.81	plas(0.69)
10	GmMED5-3	1322	144.502	3	5.98	plas(0.38)
11	GmMED5-4	1316	143.991	3	5.96	nucl(0.38)
12	GmMED5-5	1332	146.436	0	7.35	plas(0.69)
13	GmMED5-6	1310	142.977	3	6.57	plas(0.46)
14	GmMED6-1	252	27.9739	0	5.35	nucl(0.38)
15	GmMED7-1	168	19.4212	0	8.65	nucl(0.77)
16	GmMED7-2	168	19.3801	0	7.02	nucl(0.77)
17	GmMED8-1	532	57.887	0	9.32	cyto(0.54)
18	GmMED9-1	195	22.6849	0	5.82	nucl(0.77)
19	GmMED9-2	178	20.3335	0	5.53	nucl(0.85)
20	GmMED10-1	192	20.7494	0	5.38	nucl(0.37)
21	GmMED10-2	190	20.5422	0	5.23	nucl(0.26)
22	GmMED11-1	115	13.1091	0	5.59	cyto(0.77)
23	GmMED11-2	115	13.1131	0	5.59	cyto(0.77)
24	GmMED12-1	2227	246.087	0	8.84	nucl(0.31)
25	GmMED12-2	2222	245.851	0	8.83	nucl(0.46)
26	GmMED12-3	2259	250.253	0	8.62	nucl(0.54)
27	GmMED12-4	2266	251.229	0	8.76	nucl(0.62)
28	GmMED13-1	1951	212.001	0	5.52	nucl(0.29)
29	GmMED13-2	1951	211.86	0	5.38	nucl(0.54)
30	GmMED14-1	1814	197.451	0	7.52	nucl(0.46)
31	GmMED14-2	1806	196.887	0	7.82	nucl(0.61)
32	GmMED14-3	227	26.3198	0	5.56	nucl(0.85)
33	GmMED15-1	1304	143.64	0	9.23	nucl(0.92)
34	GmMED15-2	1324	146.456	0	9.38	nucl(1.00)
35	GmMED15-3	1346	148.724	0	9.49	nucl(0.85)
36	GmMED16-1	1244	134.976	0	6.16	chlo(0.31)
37	GmMED16-2	1226	133.037	0	6.39	nucl(0.54)
38	GmMED16-3	853	94.7287	1	6.43	cyto(0.77)
39	GmMED17-1	659	73.8883	0	5.43	nucl(0.46)
40	GmMED17-2	520	58.5374	0	5.39	cyto(0.92)
41	GmMED17-3	660	74.1378	0	5.34	cyto(0.85)
42	GmMED18-1	217	23.2178	0	6.06	cyto(0.85)
43	GmMED18-2	242	25.896	0	5.74	nucl(0.69)
44	GmMED18-3	217	23.2339	0	5.73	nucl(0.85)
45	GmMED19-1	235	27.0688	0	9.46	cyto(0.57)
46	GmMED19-2	214	24.5769	0	9.42	cyto(0.57)
47	GmMED19-3	222	25.5158	0	9.52	chlo(0.92)
48	GmMED19-4	222	25.4977	0	9.52	nucl(0.46)
49	GmMED20-1	218	24.8297	0	6.91	nucl(0.27)
50	GmMED20-2	257	29.3601	0	9.1	chlo(0.85)
51	GmMED21-1	139	15.3081	0	4.56	chlo(0.85)
52	GmMED22-1	158	16.7779	0	6.92	plas(0.69)
53	GmMED22-2	156	16.6157	0	6.84	nucl(0.69)
54	GmMED23-1	1615	180.627	0	6.47	nucl(0.48)
55	GmMED25-1	877	94.5488	0	8.88	nucl(0.92)
56	GmMED25-2	331	36.6039	0	9.11	nucl(1.00)
57	GmMED25-3	308	34.2462	0	6.09	nucl(0.77)
58	GmMED25-4	568	63.2306	0	6.14	cyto(0.54)
59	GmMED26-1	364	40.7983	1	5.88	nucl(0.39)
60	GmMED26-2	313	35.4407	0	7.08	nucl(0.37)
61	GmMED26-3	361	40.0594	0	6.29	nucl(0.42)
62	GmMED26-4	314	35.3535	0	6.18	nucl(0.92)
63	GmMED28-1	141	16.459	0	5.42	nucl(0.77)
64	GmMED28-2	141	16.4029	0	5.62	nucl(0.62)
65	GmMED30-1	174	18.8056	0	4.57	nucl(1.00)
66	GmMED30-2	168	18.162	0	4.97	nucl(1.00)
67	GmMED31-1	205	23.5037	0	9.26	chlo(0.62)
68	GmMED31-2	206	23.5909	0	9.26	nucl(0.39)
69	GmMED34-1	695	78.8364	0	6.64	nucl(0.62)
70	GmMED35-1	968	106.673	0	8.24	cyto(0.50)
71	GmMED35-3	930	102.552	0	8.42	nucl(0.38)
72	GmMED35-4	1008	115.123	0	6	cyto(0.77)
73	GmMED35-5	1020	116.339	0	6.38	cyto(0.69)
74	GmMED36-1	306	32.4359	0	10	cyto(0.54)
75	GmMED36-2	305	32.4389	0	10	cyto(0.62)
76	GmMED36-3	313	33.0245	0	10.05	cyto(0.62)
77	GmMED37-1	560	61.5931	0	5.13	chlo(0.46)
78	GmMED37-10	649	71.2327	0	5.09	E.R.(0.62)
79	GmMED37-11	647	70.8391	0	5.1	cyto(0.62)
80	GmMED37-12	654	71.4999	0	5.04	E.R.(0.62)
81	GmMED37-2	653	71.4749	0	5.04	cyto(0.44)
82	GmMED37-3	701	77.6404	1	5.49	cyto(0.62)
83	GmMED37-4	668	73.6395	1	5.08	cyto(0.62)
84	GmMED37-5	633	70.5299	0	5.69	cyto(0.86)
85	GmMED37-6	667	73.4773	1	5.08	nucl(1.00)
86	GmMED37-7	708	78.0586	1	5.14	cyto(0.69)
87	GmMED37-8	649	71.0814	0	5.1	cyto(0.77)
88	GmMED37-9	649	71.0875	0	5.1	nucl(0.92)
89	GmCdk8-1	462	51.6402	0	9.06	cyto(0.62)
90	GmCdk8-2	746	83.6326	0	5.52	cyto(0.54)
91	GmCdk8-3	464	51.9176	0	9.08	nucl(0.29)
92	GmCdk8-4	461	51.5481	0	9.16	cyto(0.39)
93	GmCdk8-5	745	83.6908	0	5.73	chlo(1.00)
94	GmCycC-1	253	29.7096	0	6.61	chlo(0.62)
95	GmCycC-2	253	29.8458	0	6.61	cyto(0.54)
aMW: molecular weight
bpI: isoelectric point
cplas: plasma membrane; chlo: chloroplast; cyto: cytoplasm; nucl: nucleus; E.R.: endoplasmic reticulum; extr: extracellular.
The number within bracket represents the highest probability of the mediator subunit locating in the specific organelle.
