# Supplementary material for: Genome-Wide Analysis Reveals the Role of Mediator Complex in the Soybean—Phytophthora sojae Interaction
Source: Int J Mol Sci. 2019 Sep 15;20(18):4570. doi: 10.3390/ijms20184570 (PMC6770253; doi:10.3390/ijms20184570)
Supplement: Supplementary file 1 [file ijms-20-04570-s001.zip › Supplementary Materials/Table S3.xlsx]

## Sheet: Sheet1
Table S3. Duplication analysis of the 95 Soybean Mediator subunits.
Green: no duplication	Grey:segmental duplication
Soybean Mediator Subunits	Corresponding Segmentally Duplicated Genes
GmMED2-1	GmMED2-2
GmMED2-2	GmMED2-1
GmMED3-1
GmMED3-2
GmMED4-1
GmMED4-2
GmMED4-3
GmMED5-1
GmMED5-2	GmMED5-6
GmMED5-3	GmMED5-4
GmMED5-4	GmMED5-3
GmMED5-5
GmMED5-6	GmMED5-2
GmMED6-1
GmMED7-1	GmMED7-2
GmMED7-2	GmMED7-1
GmMED8-1
GmMED9-1	GmMED9-2
GmMED9-2	GmMED9-1
GmMED10-1	GmMED10-2
GmMED10-2	GmMED10-1
GmMED11-1	GmMED11-2
GmMED11-2	GmMED11-1
GmMED12-1	GmMED12-2	GmMED12-4	GmMED12-3
GmMED12-2	GmMED12-1	GmMED12-3	GmMED12-4
GmMED12-3	GmMED12-2	GmMED12-4	GmMED12-1
GmMED12-4	GmMED12-3	GmMED12-2	GmMED12-1
GmMED13-1	GmMED13-2
GmMED13-2	GmMED13-1
GmMED14-1	GmMED14-2
GmMED14-2	GmMED14-1
GmMED14-3
GmMED15-1	GmMED15-2	GmMED15-3
GmMED15-2	GmMED15-3	GmMED15-1
GmMED15-3	GmMED15-2	GmMED15-1
GmMED16-1	GmMED16-3	GmMED16-2
GmMED16-2	GmMED16-3	GmMED16-1
GmMED16-3	GmMED16-2	GmMED16-1
GmMED17-1	GmMED17-3
GmMED17-2
GmMED17-3	GmMED17-1
GmMED18-1	GmMED18-2
GmMED18-2	GmMED18-1
GmMED18-3
GmMED19-1	GmMED19-2
GmMED19-2	GmMED19-1
GmMED19-3	GmMED19-4
GmMED19-4	GmMED19-3
GmMED20-1	GmMED20-2
GmMED20-2	GmMED20-1
GmMED21-1
GmMED22-1
GmMED22-2
GmMED23-1
GmMED25-1
GmMED25-2
GmMED25-3
GmMED25-4
GmMED26-1	GmMED26-3	GmMED26-2	GmMED26-4
GmMED26-2	GmMED26-4	GmMED26-3	GmMED26-1
GmMED26-3	GmMED26-1	GmMED26-4	GmMED26-2
GmMED26-4	GmMED26-1	GmMED26-3	GmMED26-2
GmMED28-1	GmMED28-2
GmMED28-2	GmMED28-1
GmMED30-1	GmMED30-2
GmMED30-2	GmMED30-1
GmMED31-1	GmMED31-2
GmMED31-2	GmMED31-1
GmMED34-1
GmMED35-1
GmMED35-3
GmMED35-4
GmMED35-5
GmMED36-1	GmMED36-2
GmMED36-2	GmMED36-1
GmMED36-3
GmMED37-1	GmMED37-10	GmMED37-9	GmMED37-8
GmMED37-10	GmMED37-1	GmMED37-8	GmMED37-9
GmMED37-11
GmMED37-12	GmMED37-2
GmMED37-2	GmMED37-12
GmMED37-3
GmMED37-4	GmMED37-6
GmMED37-5
GmMED37-6	GmMED37-4
GmMED37-7
GmMED37-8	GmMED37-10	GmMED37-1	GmMED37-9
GmMED37-9	GmMED37-8	GmMED37-1	GmMED37-10
GmCdk8-1	GmCdk8-3	GmCdk8-4
GmCdk8-2	GmCdk8-5
GmCdk8-3	GmCdk8-4		GmCdk8-1
GmCdk8-4	GmCdk8-3	GmCdk8-1
GmCdk8-5	GmCdk8-2
GmCycC-1	GmCycC-2
GmCycC-2	GmCycC-1
