# Supplementary material for: Genome-Wide Analysis Reveals the Role of Mediator Complex in the Soybean—Phytophthora sojae Interaction
Source: Int J Mol Sci. 2019 Sep 15;20(18):4570. doi: 10.3390/ijms20184570 (PMC6770253; doi:10.3390/ijms20184570)
Supplement: Supplementary file 1 [file ijms-20-04570-s001.zip › Supplementary Materials/Table S4.xlsx]

## Sheet: Sheet1
Table S8. Primers used for qRT-PCR in this study.
Primers	Sequence(5'-3')
M13-F	GTAAAACGACGGCCAGT
M13-R	CAGGAAACAGCTATGAC
p27-3	GAGCTACACATGCTCAGG
p27-5	GGGATGACGCACAATCC
GmMED16-1-F	GGCTTGGGAGGTTATCTTG
GmMED16-1-R	GCTGACATCTTACGCACTT
GmCons4-F	GATCAGCAATTATGCACAACG
GmCons4-R	CCGCCACCATTCAGATTATGT
PsTEF1-F	TGATCGTGCTGAACCACCC
PsTEF1-R	CGAGCGACGGTCCATCTT
GmNPRI-F	AGTGCTGTTAGTATTTGTAGG
GmNPRI-R	CATATCCGATCTTTGTTTG
GmPDF1.2-F	GCAAACTGAGGCAAAGAC
GmPDF1.2-R	GCACCAACAGCGAAAATC
GmPR1a-F	TGATACGGTTGCTGCTTA
GmPR1a-R	CATCTGTGCCACTTAGTTC
GmPR5-F	CGAATCGTGGAACATCAG
GmPR5-R	AAGAACACCGTCGCAGTC
